# Supplementary material for: Nano-Spray-Dried Levocetirizine Dihydrochloride with Mucoadhesive Carriers and Cyclodextrins for Nasal Administration
Source: Pharmaceutics. 2023 Jan 18;15(2):317. doi: 10.3390/pharmaceutics15020317 (PMC9966248; doi:10.3390/pharmaceutics15020317)
Supplement: Supplementary file 1 [file pharmaceutics-15-00317-s001.zip]

Archive with 1 entries (1 files):
- pharmaceutics-2134258-supplementary.pdf
